# Supplementary material for: Optimizing Shape Complementarity Enables the Discovery of Potent Tricyclic BCL6 Inhibitors
Source: J Med Chem. 2022 Jun 3;65(12):8169–90. doi: 10.1021/acs.jmedchem.1c02174 (PMC9234963; doi:10.1021/acs.jmedchem.1c02174)
Supplement: Supplementary file 1 — jm1c02174_si_001.csv [file jm1c02174_si_001.csv]

Compound	SMILES	HAC	MoKa log D7.4	BCL6 TR-FRET mean pIC50	BCL6 TR-FRET n	LE	LLE	NanoBRET mean pIC50	NanoBRET n
1	CN1C(=O)C2=C(N[C@@H](C3CC3)C(F)(F)CO2)c2cc(ccc21)Nc1ccnc(c1C#N)Cl	32	3	8.41	7	0.367721	5.40505	7.93	3
2	CCNC1=CC(=O)Nc2ccc(cc21)Nc1ccnc(c1C#N)Cl	24	2.4	5.88	6	0.343214349	3.483674546		0
3	CN1C(=O)C=C(NC(C)(C)c2ncc(cn2)C2CC2)c2cc(ccc21)Nc1ccnc(c1C#N)Cl	35	3	7.58	5	0.303308919	4.582722986	6.24	4
4	CCNC1=C(C)C(=O)N(C)c2ccc(cc21)Nc1ccnc(c1C#N)Cl	26	3.1	5.25	5	0.282867366	2.153251081		0
5a	Clc1nccc(c1C#N)Nc1ccc2c(c1)C1=C(CCCN1)C(=O)N2	25	2.1	5.21	4	0.29194263	3.113261244		0
5b	CC1CCC2=C(N1)c1cc(ccc1N(C)C2=O)Nc1ccnc(c1C#N)Cl	27	2.8	5.68	6	0.294639327	2.88232988		0
6	CC1COC2=C(N1)c1cc(ccc1N(C)C2=O)Nc1ccnc(c1C#N)Cl	27	2.1	5.88	3	0.304663693	3.77565693		0
7	C[C@H]1COC(=O)C2=C(N1)c1cc(ccc1N(C)C2=O)Nc1ccnc(c1C#N)Cl	29	1.1	7.03	5	0.339219899	5.926697905	>30	0
8	C[C@H]1COCC2=C(N1)c1cc(ccc1N(C)C2=O)Nc1ccnc(c1C#N)Cl	28	1.7	5.65	3	0.282500525	3.95001051		0
9a	C[C@H]1CCOC2=C(N1)c1cc(ccc1N(C)C2=O)Nc1ccnc(c1C#N)Cl	28	2.5	6.89	4	0.344416932	4.388338638	5.67	2
9b	C[C@@H]1CCOC2=C(N1)c1cc(ccc1N(C)C2=O)Nc1ccnc(c1C#N)Cl	28	2.5	5.97	3	0.29862324	3.472464805	5.26	1
9r	CC1CCOC2=C(N1)c1cc(ccc1N(C)C2=O)Nc1ccnc(c1C#N)Cl	28	2.5	6.26	4	0.313099769	3.761995387	5.27	2
10	CN1C(=O)C2=C(NCCCO2)c2cc(ccc21)Nc1ccnc(c1C#N)Cl	27	1.9	4.73	2	0.245174016	2.828356014		0
11a	CN1C(=O)C2=C(NC(CCO2)C2CC2)c2cc(ccc21)Nc1ccnc(c1C#N)Cl	30	2.9	7.11	3	0.331607215	4.205868899	6.17	2
11b	CCC1CCOC2=C(N1)c1cc(ccc1N(C)C2=O)Nc1ccnc(c1C#N)Cl	29	3	6.21	3	0.299935715	3.2129541	5.23	2
11c	CN1C(=O)C2=C(NC(CCO2)C2CCC2)c2cc(ccc21)Nc1ccnc(c1C#N)Cl	31	3.3	5.37	3	0.242304144	2.065306055		0
11d	CC(C)C1CCOC2=C(N1)c1cc(ccc1N(C)C2=O)Nc1ccnc(c1C#N)Cl	30	3.3	5.51	3	0.256943641	2.205935158		0
11e	CN1C(=O)C2=C(NC(CCO2)C(F)F)c2cc(ccc21)Nc1ccnc(c1C#N)Cl	30	2	5.69	3	0.265721568	3.694033604		0
12a	CN1C(=O)C2=C(N[C@H](CCO2)C2CC2)c2cc(ccc21)Nc1ccnc(c1C#N)Cl	30	2.9	7.41	6	0.345743993	4.508799848	6.69	3
12b	CN1C(=O)C2=C(N[C@@H](CCO2)C2CC2)c2cc(ccc21)Nc1ccnc(c1C#N)Cl	30	2.9	5.95	3	0.277728511	3.051325237	5.4	2
13a	C[C@H]1C[C@H](C)OC2=C(N1)c1cc(ccc1N(C)C2=O)Nc1ccnc(c1C#N)Cl	29	3.4	6.32	4	0.304922805	2.916258108	5.57	1
13b	CC1CC(C)(C)OC2=C(N1)c1cc(ccc1N(C)C2=O)Nc1ccnc(c1C#N)Cl	30	3.6	<5.01	3				0
13c	CC1NC2=C(OCC1(C)C)C(=O)N(C)c1ccc(cc12)Nc1ccnc(c1C#N)Cl	30	3.1	5.99	3	0.279557836	2.890525054	5.2	2
13d	CC1NC2=C(OCC31CC3)C(=O)N(C)c1ccc(cc12)Nc1ccnc(c1C#N)Cl	30	2.9	5.8	3	0.270631583	2.899248207	5	1
14	CN1C(=O)C2=C(N[C@H](C3CC3)C(F)(F)CO2)c2cc(ccc21)Nc1ccnc(c1C#N)Cl	32	3	6.31	2	0.275894815	3.306167189		0
